# Supplementary material for: Drug-Coated Balloon versus Plain Balloon Angioplasty in the Treatment of Infrainguinal Vein Bypass Stenosis: A Systematic Review and Meta-Analysis
Source: J Clin Med. 2022 Dec 22;12(1):87. doi: 10.3390/jcm12010087 (PMC9821647; doi:10.3390/jcm12010087)
Supplement: Supplementary file 1 [file jcm-12-00087-s001.zip]

Archive with 1 entries (1 files):
- jcm-2071716-supplementary.pdf
